# Supplementary material for: Redescription of the enigmatic neotropical inquiline Paramyrmetes foveipennis Bruch, 1929 with notes on myrmecophily (Coleoptera, Histeridae) in the Saprininae subfamily
Source: Zookeys. 2017 May 19;(675):57–73. doi: 10.3897/zookeys.675.12690 (PMC5523886; doi:10.3897/zookeys.675.12690)
Supplement: XML Treatment for Paramyrmetes [file zookeys.675.12690-treatment1.xml]

<!DOCTYPE tp:taxon-treatment
  PUBLIC "-//TaxonX//DTD Taxonomic Treatment Publishing DTD v0 20100105//EN" "tax-treatment-NSO.dtd">
<tp:taxon-treatment xmlns:tp="http://www.plazi.org/taxpub"><tp:treatment-meta><kwd-group><label>Taxon classification</label><kwd><named-content xmlns:xlink="http://www.w3.org/1999/xlink" content-type="kingdom">Animalia</named-content></kwd><kwd><named-content xmlns:xlink="http://www.w3.org/1999/xlink" content-type="order">Coleoptera</named-content></kwd><kwd><named-content xmlns:xlink="http://www.w3.org/1999/xlink" content-type="family">Histeridae</named-content></kwd></kwd-group><mixed-citation publication-type="journal"><person-group><name><surname>Lackner</surname><given-names>Tomáš</given-names></name></person-group><article-title>Redescription of the enigmatic neotropical inquiline <italic><tp:taxon-name><tp:taxon-name-part taxon-name-part-type="genus" reg="Paramyrmetes">Paramyrmetes</tp:taxon-name-part> <tp:taxon-name-part taxon-name-part-type="species" reg="foveipennis">foveipennis</tp:taxon-name-part></tp:taxon-name></italic> Bruch, 1929 with notes on myrmecophily (<tp:taxon-name><tp:taxon-name-part taxon-name-part-type="order">Coleoptera</tp:taxon-name-part></tp:taxon-name>, <tp:taxon-name><tp:taxon-name-part taxon-name-part-type="family">Histeridae</tp:taxon-name-part></tp:taxon-name>) in the <tp:taxon-name><tp:taxon-name-part taxon-name-part-type="subfamily">Saprininae</tp:taxon-name-part></tp:taxon-name> subfamily</article-title><source>Zookeys</source><day>19</day><month>5</month><year>2017</year><volume>2017</volume><issue>675</issue><fpage>57</fpage><lpage>73</lpage><pub-id pub-id-type="doi">10.3897/zookeys.675.12690</pub-id></mixed-citation></tp:treatment-meta><tp:nomenclature><tp:taxon-name>
            <tp:taxon-name-part taxon-name-part-type="genus" reg="Paramyrmetes">Paramyrmetes</tp:taxon-name-part>
          </tp:taxon-name><tp:taxon-authority>Bruch, 1929</tp:taxon-authority><tp:nomenclature-citation-list><tp:nomenclature-citation><tp:taxon-name>
                <tp:taxon-name-part taxon-name-part-type="genus" reg="Paramyrmetes">Paramyrmetes</tp:taxon-name-part>
              </tp:taxon-name><comment>Bruch, 1929: 421. Type species <tp:taxon-name><tp:taxon-name-part taxon-name-part-type="genus" reg="Paramyrmetes">Paramyrmetes</tp:taxon-name-part> <tp:taxon-name-part taxon-name-part-type="species" reg="foveipennis">foveipennis</tp:taxon-name-part></tp:taxon-name> Bruch, 1929: 422, by monotypy.</comment></tp:nomenclature-citation><tp:nomenclature-citation><tp:taxon-name>
                <tp:taxon-name-part taxon-name-part-type="genus" reg="Paramyrmetes">Paramyrmetes</tp:taxon-name-part></tp:taxon-name><comment>: <xref ref-type="bibr" rid="B6">Mazur (1984)</xref>: 107; <xref ref-type="bibr" rid="B7">Mazur (1997)</xref>: 217; <xref ref-type="bibr" rid="B8">Mazur (2011)</xref>: 178.</comment></tp:nomenclature-citation></tp:nomenclature-citation-list></tp:nomenclature><tp:treatment-sec sec-type="diagnosis" id="SECID0E3KAC"><title>Diagnosis.</title><p>Medium-sized reddish-brown shining asetose <tp:taxon-name><tp:taxon-name-part taxon-name-part-type="subfamily">Saprininae</tp:taxon-name-part></tp:taxon-name> beetle with completely punctate and shagreened dorsal cuticle, broadly rectangular head; frontal and supraorbital striae absent, labrum tongue-shaped. Dorsal elytral striae strongly reduced; apical third of elytra deeply depressed; metaventrite and first visible abdominal ventrite with (striolate) depression. Pygidium with prominent round ornamentation; tibiae dilated.</p></tp:treatment-sec><tp:treatment-sec sec-type="Differential diagnosis" id="SECID0EHLAC"><title>Differential diagnosis.</title><p>Based on the autapomorphies outlined above, <italic><tp:taxon-name><tp:taxon-name-part taxon-name-part-type="genus" reg="Paramyrmetes">Paramyrmetes</tp:taxon-name-part></tp:taxon-name></italic> cannot be confused with any currently known South American <tp:taxon-name><tp:taxon-name-part taxon-name-part-type="subfamily">Saprininae</tp:taxon-name-part></tp:taxon-name> genus. The overall body coloration, in combination with the depressed apical third of the elytra, metaventral and abdominal depressions and, especially the peculiarly-shaped labrum, will readily set this taxon apart from the other members of the subfamily. Moreover, <italic><tp:taxon-name><tp:taxon-name-part taxon-name-part-type="genus" reg="Paramyrmetes">Paramyrmetes</tp:taxon-name-part></tp:taxon-name></italic> possesses pygidial ornamentation in the male sex. Pygidial ornamentation occurs in the <tp:taxon-name><tp:taxon-name-part taxon-name-part-type="subfamily">Saprininae</tp:taxon-name-part></tp:taxon-name> subfamily rather seldom, and was observed so far only with female specimens of several taxa (e.g. <tp:taxon-name><tp:taxon-name-part taxon-name-part-type="genus" reg="Euspilotus">Euspilotus</tp:taxon-name-part> (<tp:taxon-name-part taxon-name-part-type="subgenus" reg="Neosaprinus">Neosaprinus</tp:taxon-name-part>) <tp:taxon-name-part taxon-name-part-type="species" reg="perrisi">perrisi</tp:taxon-name-part></tp:taxon-name> Marseul, 1872)). According to my knowledge, male pygidial ornamentation has not been reported in the <tp:taxon-name><tp:taxon-name-part taxon-name-part-type="subfamily">Saprininae</tp:taxon-name-part></tp:taxon-name> subfamily hitherto.</p></tp:treatment-sec><tp:treatment-sec sec-type="biology" id="SECID0EYMAC"><title>Biology.</title><p>The type series was found inside the refuse chambers of the ant <italic><tp:taxon-name><tp:taxon-name-part taxon-name-part-type="genus" reg="Pogonomyrmex">Pogonomyrmex</tp:taxon-name-part> <tp:taxon-name-part taxon-name-part-type="species" reg="serpens">serpens</tp:taxon-name-part></tp:taxon-name></italic> Santchi, 1922. This species is apparently a specialised ant inquiline.</p></tp:treatment-sec><tp:treatment-sec sec-type="distribution" id="SECID0EJNAC"><title>Distribution.</title><p>Known only from the type series collected in the province of Santa Fé, Argentina (Fig. <xref ref-type="fig" rid="F9">17</xref>).</p></tp:treatment-sec><tp:treatment-sec sec-type="remarks" id="SECID0ETNAC"><title>Remarks.</title><p>Although <xref ref-type="bibr" rid="B2">Bruch (1929)</xref> mused about the metaventral- and abdominal depressions as a possible sexual character of <italic><tp:taxon-name><tp:taxon-name-part taxon-name-part-type="genus" reg="Paramyrmetes">Paramyrmetes</tp:taxon-name-part></tp:taxon-name></italic>, he did not specify the sex of the specimens he examined. As I was only able to examine a single male, I am not sure whether <italic><tp:taxon-name><tp:taxon-name-part taxon-name-part-type="genus" reg="Paramyrmetes">Paramyrmetes</tp:taxon-name-part> <tp:taxon-name-part taxon-name-part-type="species" reg="foveipennis">foveipennis</tp:taxon-name-part></tp:taxon-name></italic> is a sexually dimorphic species or not.</p><!--PageBreak--></tp:treatment-sec><tp:treatment-sec><!--Section generated to contain objects referenced in tp:taxon-treatment.--><fig id="F9" position="float" orientation="portrait"><label>Figure 17.</label><caption><p>Distribution of <italic><tp:taxon-name><tp:taxon-name-part taxon-name-part-type="genus" reg="Paramyrmetes">Paramyrmetes</tp:taxon-name-part> <tp:taxon-name-part taxon-name-part-type="species" reg="foveipennis">foveipennis</tp:taxon-name-part></tp:taxon-name></italic> Bruch, 1929 in Argentina.</p></caption><graphic xmlns:xlink="http://www.w3.org/1999/xlink" xlink:href="zookeys-675-057-g009.jpg" position="float" orientation="portrait" xlink:type="simple" id="oo_136825.jpg"/></fig></tp:treatment-sec><ref-list><ref id="B6"><mixed-citation xmlns:xlink="http://www.w3.org/1999/xlink" xlink:type="simple">
          <person-group><name name-style="western"><surname>Mazur</surname><given-names>S</given-names></name></person-group> (<year>1984</year>) <article-title>A world catalogue of <tp:taxon-name><tp:taxon-name-part taxon-name-part-type="family">Histeridae</tp:taxon-name-part></tp:taxon-name>.</article-title> <source>Polskie Pismo Entomologiczne</source> <volume>54</volume>(<issue>3-4</issue>): <fpage>1</fpage>–<lpage>376</lpage>.</mixed-citation></ref><ref id="B7"><mixed-citation xmlns:xlink="http://www.w3.org/1999/xlink" xlink:type="simple">
          <person-group><name name-style="western"><surname>Mazur</surname><given-names>S</given-names></name></person-group> (<year>1997</year>) <article-title>A world catalogue of the <tp:taxon-name><tp:taxon-name-part taxon-name-part-type="family">Histeridae</tp:taxon-name-part></tp:taxon-name></article-title>. <source>Genus – International Journal of Invertebrate Taxonomy</source> (supplement), <size units="page">373 pp</size>.</mixed-citation></ref><ref id="B8"><mixed-citation xmlns:xlink="http://www.w3.org/1999/xlink" xlink:type="simple">
          <person-group><name name-style="western"><surname>Mazur</surname><given-names>S</given-names></name></person-group> (<year>2011</year>) <source>A concise catalogue of the <tp:taxon-name><tp:taxon-name-part taxon-name-part-type="family">Histeridae</tp:taxon-name-part></tp:taxon-name>.</source> <publisher-name>Warsaw University of Life Sciences</publisher-name>, <publisher-loc>SGGW Press, Warsaw</publisher-loc>, <size units="page">332 pp</size>.</mixed-citation></ref><ref id="B2"><mixed-citation xmlns:xlink="http://www.w3.org/1999/xlink" xlink:type="simple">
          <person-group><name name-style="western"><surname>Bruch</surname><given-names>C</given-names></name></person-group> (<year>1929</year>) <article-title>Neue myrmekophile Histeriden und Verzeichnis der aus Argentinien bekannten Ameisengäste.</article-title> <source>Zoologischer Anzeiger</source> <volume>82</volume>: <fpage>421</fpage>–<lpage>437</lpage>.</mixed-citation></ref></ref-list></tp:taxon-treatment>
