# Supplementary material for: Redescription of the enigmatic neotropical inquiline Paramyrmetes foveipennis Bruch, 1929 with notes on myrmecophily (Coleoptera, Histeridae) in the Saprininae subfamily
Source: Zookeys. 2017 May 19;(675):57–73. doi: 10.3897/zookeys.675.12690 (PMC5523886; doi:10.3897/zookeys.675.12690)
Supplement: XML Treatment for Paramyrmetes foveipennis [file zookeys.675.12690-treatment2.xml]

<!DOCTYPE tp:taxon-treatment
  PUBLIC "-//TaxonX//DTD Taxonomic Treatment Publishing DTD v0 20100105//EN" "tax-treatment-NSO.dtd">
<tp:taxon-treatment xmlns:tp="http://www.plazi.org/taxpub"><tp:treatment-meta><kwd-group><label>Taxon classification</label><kwd><named-content xmlns:xlink="http://www.w3.org/1999/xlink" content-type="kingdom">Animalia</named-content></kwd><kwd><named-content xmlns:xlink="http://www.w3.org/1999/xlink" content-type="order">Coleoptera</named-content></kwd><kwd><named-content xmlns:xlink="http://www.w3.org/1999/xlink" content-type="family">Histeridae</named-content></kwd></kwd-group><mixed-citation publication-type="journal"><person-group><name><surname>Lackner</surname><given-names>Tomáš</given-names></name></person-group><article-title>Redescription of the enigmatic neotropical inquiline <italic><tp:taxon-name><tp:taxon-name-part taxon-name-part-type="genus" reg="Paramyrmetes">Paramyrmetes</tp:taxon-name-part> <tp:taxon-name-part taxon-name-part-type="species" reg="foveipennis">foveipennis</tp:taxon-name-part></tp:taxon-name></italic> Bruch, 1929 with notes on myrmecophily (<tp:taxon-name><tp:taxon-name-part taxon-name-part-type="order">Coleoptera</tp:taxon-name-part></tp:taxon-name>, <tp:taxon-name><tp:taxon-name-part taxon-name-part-type="family">Histeridae</tp:taxon-name-part></tp:taxon-name>) in the <tp:taxon-name><tp:taxon-name-part taxon-name-part-type="subfamily">Saprininae</tp:taxon-name-part></tp:taxon-name> subfamily</article-title><source>Zookeys</source><day>19</day><month>5</month><year>2017</year><volume>2017</volume><issue>675</issue><fpage>57</fpage><lpage>73</lpage><pub-id pub-id-type="doi">10.3897/zookeys.675.12690</pub-id></mixed-citation></tp:treatment-meta><tp:nomenclature><tp:taxon-name>
            <tp:taxon-name-part taxon-name-part-type="genus" reg="Paramyrmetes">Paramyrmetes</tp:taxon-name-part>
            <tp:taxon-name-part taxon-name-part-type="species" reg="foveipennis">foveipennis</tp:taxon-name-part>
          </tp:taxon-name><tp:taxon-authority>Bruch, 1929</tp:taxon-authority><xref ref-type="fig" rid="F1">Figs 1</xref><xref ref-type="fig" rid="F2">, 2</xref><xref ref-type="fig" rid="F3">, 3</xref><xref ref-type="fig" rid="F4">, 4</xref><xref ref-type="fig" rid="F5">, 5</xref><xref ref-type="fig" rid="F6">, 6</xref><xref ref-type="fig" rid="F7">, 7</xref><xref ref-type="fig" rid="F8">, 8–16</xref><xref ref-type="fig" rid="F9">, 17</xref><tp:nomenclature-citation-list><tp:nomenclature-citation><tp:taxon-name>
                <tp:taxon-name-part taxon-name-part-type="genus" reg="Paramyrmetes">Paramyrmetes</tp:taxon-name-part> <tp:taxon-name-part taxon-name-part-type="species" reg="foveipennis">foveipennis</tp:taxon-name-part></tp:taxon-name><comment>Bruch, 1929: 422, figs 1–5, 11; <xref ref-type="bibr" rid="B6">Mazur (1984)</xref>: 107; <xref ref-type="bibr" rid="B7">Mazur (1997)</xref>: 217; <xref ref-type="bibr" rid="B8">Mazur (2011)</xref>: 178.</comment></tp:nomenclature-citation></tp:nomenclature-citation-list></tp:nomenclature><tp:treatment-sec sec-type="type material" id="SECID0ETBAE"><title>Type material examined.</title><p>Lectotype, present designation, ♂, side-mounted on a triangular mounting card, genitalia dismembered, glued to a separate card under the specimen, with the following labels: “Hersilia / “La Geraldina”” (written); followed by: “Prov.S.Fé.II.927 / J. Hubrich” (written); followed by: “con / <tp:taxon-name><tp:taxon-name-part taxon-name-part-type="genus" reg="Pogonomyrmex">Pogonomyrmex</tp:taxon-name-part></tp:taxon-name> / v.carnivora” (written); followed by: “Phototypus” (light-green label, written); followed by: “<tp:taxon-name><tp:taxon-name-part taxon-name-part-type="genus" reg="Paramyrmetes">Paramyrmetes</tp:taxon-name-part></tp:taxon-name> / <tp:taxon-name><tp:taxon-name-part taxon-name-part-type="species" reg="foveipennis">foveipennis</tp:taxon-name-part></tp:taxon-name> / Bruch / C. BRUCH DETERM.” (printed-written); followed by: “ACHADO” (written); followed by: “<tp:taxon-name><tp:taxon-name-part taxon-name-part-type="genus" reg="Paramyrmetes">Paramyrmetes</tp:taxon-name-part></tp:taxon-name> / <tp:taxon-name><tp:taxon-name-part taxon-name-part-type="species" reg="foveipennis">foveipennis</tp:taxon-name-part></tp:taxon-name> / Bruch, 1929 / LECTOTYPE / Des. T. Lackner 2017” (red label, written) (<named-content xmlns:xlink="http://www.w3.org/1999/xlink" content-type="dwc:institutional_code" xlink:type="simple">MNNC</named-content>). This specimen is undoubtedly one of the syntypes, as Bruch described the species based on a single specimen collected by him and four specimens collected by Prof. Hubrich in Hersilia. The examined specimen belongs to the series collected by Prof. Hubrich. According to <xref ref-type="bibr" rid="B2">Bruch (1929)</xref> the type specimens were deposited in his private collection, and the private collections of Reichensperger and Hubrich. It is possible that the private collection of Prof. Hubrich was acquired by <named-content xmlns:xlink="http://www.w3.org/1999/xlink" content-type="dwc:institutional_code" xlink:type="simple">MNNC</named-content>, where the lectotype is housed currently. Lectotype designation fixes the species’ identity; the outstanding four exemplars, whose whereabouts are unknown, would qualify for the paralectotype status.</p><fig id="F1" position="float" orientation="portrait"><label>Figure 1.</label><caption><p>
                <italic><tp:taxon-name><tp:taxon-name-part taxon-name-part-type="genus" reg="Paramyrmetes">Paramyrmetes</tp:taxon-name-part> <tp:taxon-name-part taxon-name-part-type="species" reg="foveipennis">foveipennis</tp:taxon-name-part></tp:taxon-name></italic> Bruch, 1929, ♂, lectotype, habitus, dorsal view.</p></caption><graphic xmlns:xlink="http://www.w3.org/1999/xlink" xlink:href="zookeys-675-057-g001.jpg" position="float" orientation="portrait" xlink:type="simple" id="oo_136817.jpg"/></fig><fig id="F2" position="float" orientation="portrait"><label>Figure 2.</label><caption><p>
                <italic><tp:taxon-name><tp:taxon-name-part taxon-name-part-type="genus" reg="Paramyrmetes">Paramyrmetes</tp:taxon-name-part> <tp:taxon-name-part taxon-name-part-type="species" reg="foveipennis">foveipennis</tp:taxon-name-part></tp:taxon-name></italic> Bruch, 1929, ♂, ditto, ventral view.</p></caption><graphic xmlns:xlink="http://www.w3.org/1999/xlink" xlink:href="zookeys-675-057-g002.jpg" position="float" orientation="portrait" xlink:type="simple" id="oo_136818.jpg"/></fig></tp:treatment-sec><tp:treatment-sec sec-type="description" id="SECID0EEFAE"><title>Re-description.</title><p>Body: <abbrev xmlns:xlink="http://www.w3.org/1999/xlink" xlink:title="length between anterior angles of pronotum and apices of elytra" id="ABBRID0EKFAE" xlink:type="simple">PEL</abbrev>: 3.00 mm; <abbrev xmlns:xlink="http://www.w3.org/1999/xlink" xlink:title="width between posterior angles of pronotum" id="ABBRID0EOFAE" xlink:type="simple">PPW</abbrev>: 1.00 mm; <abbrev xmlns:xlink="http://www.w3.org/1999/xlink" xlink:title="width between anterior angles of pronotum" id="ABBRID0ESFAE" xlink:type="simple">APW</abbrev>: 2.00 mm; <abbrev xmlns:xlink="http://www.w3.org/1999/xlink" xlink:title="maximum width between outer margins of elytra" id="ABBRID0EWFAE" xlink:type="simple">EW</abbrev>: 2.60 mm; <abbrev xmlns:xlink="http://www.w3.org/1999/xlink" xlink:title="length of elytron along elytral suture" id="ABBRID0E1FAE" xlink:type="simple">EL</abbrev>: 1.70 mm. Body, including appendages reddish-brown (Figs <xref ref-type="fig" rid="F1">1</xref>–<xref ref-type="fig" rid="F2">2</xref>). Head broad, frons approximately twice as wide as long, with several vague depressions, frontal and supraorbital striae absent; clypeus large, quadrate, sloping down laterally; both frons and clypeus covered with dense fine punctures separated by approximately 1-2 times their diameter, interspaces with alutaceous microsculpture. Eyes flattened, but visible from above; antennal scape slender, with several setae; pedicel approximately as long as following three antennomeres together; 8<sup>th</sup> antennomere saucer-like. Antennal club oval, on distal half (roughly) with dense microsetae intermingled with several longer setae; sensory structures not examined. Mouthparts: labrum (Fig. <xref ref-type="fig" rid="F3">3</xref>) unusually large, tongue-shaped; labral pits situated on labral edges, each with two labral setae. Mandibles similar to other taxa of the subfamily, apically pointed, finely punctate. Ultimate palpomere of both labial and maxillary palpi elongate, thin, approximately four times as long as wide. Mentum quadrate, anterior margin with deep semi-circular median emargination; rest of mouthparts not examined. Pronotum broad, approximately twice as wide as long; marginal pronotal stria carinate laterally, weakened behind head. Apical pronotal angles obtuse; pronotal disk with punctation similar to that of head, punctures fine, separated by approximately twice their diameter, interspaces with prominent alutaceous microsculpture. Pronotal hypomeron glabrous. Elytral epipleuron with microscopic punctation, marginal epi<!--PageBreak-->pleural stria very fine, complete; marginal elytral stria complete, carinate, continued as weakened but complete marginal elytral stria connected to fine, complete sutural elytral stria. Humeral elytral stria fine, doubled, present on basal elytral third approximately; both subhumeral striae lacking. First dorsal elytral stria shortened on approximate basal tenth and apical fifth; second dorsal elytral stria even shorter, shortened on approximate basal fifth and apical third; rest of the elytral striae (apart from fine and complete sutural elytral stria) missing. Elytral disk in anterior two-thirds relatively coarsely, subimbricately punctate, punctures with posterior margins effaced, each with short appressed seta one to two times puncture diameter, interpunctural integument with very dense and prominent alutaceous microsculpture; in posterior third with punctation similar to that of pronotum and near elytral suture with rather deep large circular depression (Fig. <xref ref-type="fig" rid="F4">4</xref>). Scutellum very small, triangular. Propygidium partly covered by elytra, densely punctate, punctures separated by about their own <!--PageBreak-->diameter; pygidium triangular, densely punctate, punctures finer than those of propygidium, separated about their own diameter; apex of pygidium (Fig. <xref ref-type="fig" rid="F5">5</xref>) with round prominent well-defined depression, depression edges roughly subcarinate, with raised narrow triangular inclusion beginning at basomedial third of margin and ending at apical fifth, inclusion subcarinate in its apical two-thirds.</p><fig id="F3" position="float" orientation="portrait"><label>Figure 3.</label><caption><p>
                <italic><tp:taxon-name><tp:taxon-name-part taxon-name-part-type="genus" reg="Paramyrmetes">Paramyrmetes</tp:taxon-name-part> <tp:taxon-name-part taxon-name-part-type="species" reg="foveipennis">foveipennis</tp:taxon-name-part></tp:taxon-name></italic> Bruch, 1929, ♂, head, dorsal view, showing the peculiar labrum (redrawn from <xref ref-type="bibr" rid="B2">Bruch 1929</xref>).</p></caption><graphic xmlns:xlink="http://www.w3.org/1999/xlink" xlink:href="zookeys-675-057-g003.jpg" position="float" orientation="portrait" xlink:type="simple" id="oo_136819.jpg"/></fig><fig id="F4" position="float" orientation="portrait"><label>Figure 4.</label><caption><p>
                <italic><tp:taxon-name><tp:taxon-name-part taxon-name-part-type="genus" reg="Paramyrmetes">Paramyrmetes</tp:taxon-name-part> <tp:taxon-name-part taxon-name-part-type="species" reg="foveipennis">foveipennis</tp:taxon-name-part></tp:taxon-name></italic> Bruch, 1929, ♂, lectotype, detail of the elytral depression.</p></caption><graphic xmlns:xlink="http://www.w3.org/1999/xlink" xlink:href="zookeys-675-057-g004.jpg" position="float" orientation="portrait" xlink:type="simple" id="oo_136820.jpg"/></fig><fig id="F5" position="float" orientation="portrait"><label>Figure 5.</label><caption><p>
                <italic><tp:taxon-name><tp:taxon-name-part taxon-name-part-type="genus" reg="Paramyrmetes">Paramyrmetes</tp:taxon-name-part> <tp:taxon-name-part taxon-name-part-type="species" reg="foveipennis">foveipennis</tp:taxon-name-part></tp:taxon-name></italic> Bruch, 1929, ♂, ditto, pygidium, caudal view.</p></caption><graphic xmlns:xlink="http://www.w3.org/1999/xlink" xlink:href="zookeys-675-057-g005.jpg" position="float" orientation="portrait" xlink:type="simple" id="oo_136821.jpg"/></fig><!--PageBreak--><!--PageBreak--><!--PageBreak--><p>Prosternum: apical margin of prosternum (Fig. <xref ref-type="fig" rid="F6">6</xref>) rounded, marginal prosternal stria absent; carinal prosternal striae present, largely divergent apically; surface between striae convex. Lateral prosternal striae costate, apically fusing with widely divergent apices of carinal prosternal striae slightly anterior to anterior third; prosternal foveae absent. Prosternal process laterally with a single large dark circular depression presumed to accommodate antennal club when head is retracted (Fig. <xref ref-type="fig" rid="F7">7</xref>). Mesoventrite: lateral mesoventral stria complete, inwardly arcuate medially. Punctation of mesoventral disk similar to that of pronotum, punctures separated by 1-2 times their diameter, interspaces with microsculpture. Metaventrite: sparsely and finely punctate, lateral metaventral stria absent. Basal half of metaventral disk moderately depressed, this depression continues and occupies entire first visible abdominal ventrite which is strongly striolate (Fig. <xref ref-type="fig" rid="F2">2</xref>). Lateral disk of metaventrite with subcontiguous large shallow punctures, metepisternum with similar punctation; metepisternal stria thin, complete.</p><fig id="F6" position="float" orientation="portrait"><label>Figure 6.</label><caption><p>
                <italic><tp:taxon-name><tp:taxon-name-part taxon-name-part-type="genus" reg="Paramyrmetes">Paramyrmetes</tp:taxon-name-part> <tp:taxon-name-part taxon-name-part-type="species" reg="foveipennis">foveipennis</tp:taxon-name-part></tp:taxon-name></italic> Bruch, 1929, ♂, ditto, prosternum and mesoventrite.</p></caption><graphic xmlns:xlink="http://www.w3.org/1999/xlink" xlink:href="zookeys-675-057-g006.jpg" position="float" orientation="portrait" xlink:type="simple" id="oo_136822.jpg"/></fig><fig id="F7" position="float" orientation="portrait"><label>Figure 7.</label><caption><p>
                <italic><tp:taxon-name><tp:taxon-name-part taxon-name-part-type="genus" reg="Paramyrmetes">Paramyrmetes</tp:taxon-name-part> <tp:taxon-name-part taxon-name-part-type="species" reg="foveipennis">foveipennis</tp:taxon-name-part></tp:taxon-name></italic> Bruch, 1929, ♂, ditto, schematic detail of the prosternal process showing the curious circle presumed to help with the accommodation of antennal club when head is retracted.</p></caption><graphic xmlns:xlink="http://www.w3.org/1999/xlink" xlink:href="zookeys-675-057-g007.jpg" position="float" orientation="portrait" xlink:type="simple" id="oo_136823.jpg"/></fig><p>Legs: protibia dilated, outer margin with approximately 14 short denticles, teeth lacking. Protibial spur thin, emerging near tarsal insertion, protarsal groove shallow. Mesotibia and metatibia not particularly dilated, outer margin with sparse denticles.</p><p>Male genitalia: 8<sup>th</sup> sternite (Figs <xref ref-type="fig" rid="F8">8–9</xref>) apically without setae; 8<sup>th</sup> tergite (Fig. <xref ref-type="fig" rid="F8">9</xref>) apically outwardly arcuate; 8<sup>th</sup> sternite and tergite laterally fused (Fig. <xref ref-type="fig" rid="F8">11</xref>). Tenth tergite apically inwardly arcuate (Fig. <xref ref-type="fig" rid="F8">12</xref>); 9<sup>th</sup> tergite fused dorsally (Fig. <xref ref-type="fig" rid="F8">12</xref>). Spiculum gastrale (9<sup>th</sup> sternite) gradually dilated on both ends (Figs <xref ref-type="fig" rid="F8">13–14</xref>). Aedeagus (Figs <xref ref-type="fig" rid="F8">15–16</xref>) curved in lateral view, phallobase approximately one fifth of tegmen’s length. Parameres fused on their basal two-thirds. Female unavailable.</p><fig id="F8" position="float" orientation="portrait"><label>Figures 8–16.</label><caption><p>
                <bold>8</bold> <italic><tp:taxon-name><tp:taxon-name-part taxon-name-part-type="genus" reg="Paramyrmetes">Paramyrmetes</tp:taxon-name-part> <tp:taxon-name-part taxon-name-part-type="species" reg="foveipennis">foveipennis</tp:taxon-name-part></tp:taxon-name></italic> Bruch, 1929, ♂, lectotype, terminalia: eighth sternite and tergite, ventral view <bold>9</bold> ditto, dorsal view <bold>10</bold> ninth and tenth tergites, lateral view <bold>11</bold> eighth sternite and tergite, lateral view <bold>12</bold> ninth and tenth tergites, dorsal view <bold>13</bold> spiculum gastrale (ninth sternite), ventral view <bold>14</bold> ditto, lateral view <bold>15</bold> aedeagus, dorsal view <bold>16</bold> ditto, lateral view.</p></caption><graphic xmlns:xlink="http://www.w3.org/1999/xlink" xlink:href="zookeys-675-057-g008.jpg" position="float" orientation="portrait" xlink:type="simple" id="oo_136824.jpg"/></fig><fig id="F9" position="float" orientation="portrait"><label>Figure 17.</label><caption><p>Distribution of <italic><tp:taxon-name><tp:taxon-name-part taxon-name-part-type="genus" reg="Paramyrmetes">Paramyrmetes</tp:taxon-name-part> <tp:taxon-name-part taxon-name-part-type="species" reg="foveipennis">foveipennis</tp:taxon-name-part></tp:taxon-name></italic> Bruch, 1929 in Argentina.</p></caption><graphic xmlns:xlink="http://www.w3.org/1999/xlink" xlink:href="zookeys-675-057-g009.jpg" position="float" orientation="portrait" xlink:type="simple" id="oo_136825.jpg"/></fig><fig id="F10" position="float" orientation="portrait"><label>Figure 18.</label><caption><p>
                <italic><tp:taxon-name><tp:taxon-name-part taxon-name-part-type="genus" reg="Myrmetes">Myrmetes</tp:taxon-name-part> <tp:taxon-name-part taxon-name-part-type="species" reg="paykulli">paykulli</tp:taxon-name-part></tp:taxon-name></italic> Kanaar, 1979 habitus, dorsal view.</p></caption><graphic xmlns:xlink="http://www.w3.org/1999/xlink" xlink:href="zookeys-675-057-g010.jpg" position="float" orientation="portrait" xlink:type="simple" id="oo_136826.jpg"/></fig><fig id="F11" position="float" orientation="portrait"><label>Figure 19.</label><caption><p>Undescribed genus, Australia habitus, dorsal view.</p></caption><graphic xmlns:xlink="http://www.w3.org/1999/xlink" xlink:href="zookeys-675-057-g011.jpg" position="float" orientation="portrait" xlink:type="simple" id="oo_136827.jpg"/></fig><fig id="F12" position="float" orientation="portrait"><label>Figure 20.</label><caption><p>
                <tp:taxon-name><tp:taxon-name-part taxon-name-part-type="genus" reg="Phoxonotus">Phoxonotus</tp:taxon-name-part> (<tp:taxon-name-part taxon-name-part-type="subgenus" reg="Phoxonotus">Ph.</tp:taxon-name-part>) <tp:taxon-name-part taxon-name-part-type="species" reg="parvotuberculatus">parvotuberculatus</tp:taxon-name-part></tp:taxon-name> Lackner, 2016 habitus, dorsal view.</p></caption><graphic xmlns:xlink="http://www.w3.org/1999/xlink" xlink:href="zookeys-675-057-g012.jpg" position="float" orientation="portrait" xlink:type="simple" id="oo_136828.jpg"/></fig><fig id="F13" position="float" orientation="portrait"><label>Figure 21.</label><caption><p>
                <tp:taxon-name><tp:taxon-name-part taxon-name-part-type="genus" reg="Euspilotus">Euspilotus</tp:taxon-name-part> (<tp:taxon-name-part taxon-name-part-type="subgenus" reg="Platysaprinus">Platysaprinus</tp:taxon-name-part>) <tp:taxon-name-part taxon-name-part-type="species" reg="latimanus">latimanus</tp:taxon-name-part></tp:taxon-name> (Schmidt, 1890) habitus, dorsal view.</p></caption><graphic xmlns:xlink="http://www.w3.org/1999/xlink" xlink:href="zookeys-675-057-g013.jpg" position="float" orientation="portrait" xlink:type="simple" id="oo_136829.jpg"/></fig><fig id="F14" position="float" orientation="portrait"><label>Figure 22.</label><caption><p>
                <tp:taxon-name><tp:taxon-name-part taxon-name-part-type="genus" reg="Geomysaprinus">Geomysaprinus</tp:taxon-name-part> (<tp:taxon-name-part taxon-name-part-type="subgenus" reg="Priscosaprinus">Priscosaprinus</tp:taxon-name-part>) <tp:taxon-name-part taxon-name-part-type="species" reg="formicus">formicus</tp:taxon-name-part></tp:taxon-name> (Hinton, 1935) habitus, dorsal view.</p></caption><graphic xmlns:xlink="http://www.w3.org/1999/xlink" xlink:href="zookeys-675-057-g014.jpg" position="float" orientation="portrait" xlink:type="simple" id="oo_136830.jpg"/></fig><!--PageBreak--><!--PageBreak--><!--PageBreak--></tp:treatment-sec><ref-list><ref id="B2"><mixed-citation xmlns:xlink="http://www.w3.org/1999/xlink" xlink:type="simple">
          <person-group><name name-style="western"><surname>Bruch</surname><given-names>C</given-names></name></person-group> (<year>1929</year>) <article-title>Neue myrmekophile Histeriden und Verzeichnis der aus Argentinien bekannten Ameisengäste.</article-title> <source>Zoologischer Anzeiger</source> <volume>82</volume>: <fpage>421</fpage>–<lpage>437</lpage>.</mixed-citation></ref><ref id="B6"><mixed-citation xmlns:xlink="http://www.w3.org/1999/xlink" xlink:type="simple">
          <person-group><name name-style="western"><surname>Mazur</surname><given-names>S</given-names></name></person-group> (<year>1984</year>) <article-title>A world catalogue of <tp:taxon-name><tp:taxon-name-part taxon-name-part-type="family">Histeridae</tp:taxon-name-part></tp:taxon-name>.</article-title> <source>Polskie Pismo Entomologiczne</source> <volume>54</volume>(<issue>3-4</issue>): <fpage>1</fpage>–<lpage>376</lpage>.</mixed-citation></ref><ref id="B7"><mixed-citation xmlns:xlink="http://www.w3.org/1999/xlink" xlink:type="simple">
          <person-group><name name-style="western"><surname>Mazur</surname><given-names>S</given-names></name></person-group> (<year>1997</year>) <article-title>A world catalogue of the <tp:taxon-name><tp:taxon-name-part taxon-name-part-type="family">Histeridae</tp:taxon-name-part></tp:taxon-name></article-title>. <source>Genus – International Journal of Invertebrate Taxonomy</source> (supplement), <size units="page">373 pp</size>.</mixed-citation></ref><ref id="B8"><mixed-citation xmlns:xlink="http://www.w3.org/1999/xlink" xlink:type="simple">
          <person-group><name name-style="western"><surname>Mazur</surname><given-names>S</given-names></name></person-group> (<year>2011</year>) <source>A concise catalogue of the <tp:taxon-name><tp:taxon-name-part taxon-name-part-type="family">Histeridae</tp:taxon-name-part></tp:taxon-name>.</source> <publisher-name>Warsaw University of Life Sciences</publisher-name>, <publisher-loc>SGGW Press, Warsaw</publisher-loc>, <size units="page">332 pp</size>.</mixed-citation></ref></ref-list></tp:taxon-treatment>
